# Supplementary material for: Prior Cytomegalovirus Infection Shapes Lymphocyte Activation and Function During Pregnancy
Source: Int J Mol Sci. 2026 Apr 3;27(7):3257. doi: 10.3390/ijms27073257 (PMC13073702; doi:10.3390/ijms27073257)
Supplement: Supplementary file 1 [file ijms-27-03257-s001.zip]

Archive with 11 entries (11 files):
- Figure S1_new.pdf
- Figure S2_NEW.jpg
- Figure S3_NEW.jpg
- Figure S4_NEW.jpg
- Figure S5_NEW.jpg
- Table S1.xlsx
- Table S2.xlsx
- Table S3.pdf
- Table S4.xlsx
- Table S5.xlsx
- Table S6.xlsx
