# Supplementary material for: Prior Cytomegalovirus Infection Shapes Lymphocyte Activation and Function During Pregnancy
Source: Int J Mol Sci. 2026 Apr 3;27(7):3257. doi: 10.3390/ijms27073257 (PMC13073702; doi:10.3390/ijms27073257)
Supplement: Supplementary file 1 [file ijms-27-03257-s001.zip › Table S1.xlsx]

## Sheet: Table S1
	Supplementary Table S1. Detailed statistics of cellular populations proportions analysed in pregnant and non-pregnant group according to CMV serostatus
		CMV IgG+												CMV IgG-												Comparison by CMV serostatus within each trimester				Comparison of pregnant vs non pregnant in CMV-seropositive and seronegative individuals						Paired longitudinal analysis within pregnancy in CMV-seropositive and seronegative individuals
		1st Trimestre PW			2nd Trimestre PW			3rd Trimestre PW			NPW			1st Trimestre PW			2nd Trimestre PW			3rd Trimestre PW			NPW			Unpaired t test with Welch's corretion				Dunnetts multiple comparison test						Tukey multiple comparisons test
	Subset (%)	N	Mean	SD	N	Mean	SD	N	Mean	SD	N	Mean	SD	N	Mean	SD	N	Mean	SD	N	Mean	SD	N	Mean	SD	1st T CMV+ vs 1st T CMV-	2nd T CMV+ vs 2nd T CMV-	3rd T CMV+ vs 3rd T CMV-	CMV+ NPW vs CMV- NPW	1st T CMV+ vs CMV+ NPW	2nd T CMV+ vs CMV+ NPW	3rd T CMV+ vs CMV+ NPW	1st T CMV- vs CMV- NPW	2nd T CMV- vs CMV- NPW	3rd T CMV- vs CMV- NPW	1st T CMV+ vs 2nd T CMV+	1st T CMV+ vs 3rd T CMV+	2nd T CMV+ vs 3rd T CMV+	1st T CMV- vs 2nd T CMV-	1st T CMV- vs 3rd T CMV-	2nd T CMV- vs 3rd T CMV-
	B lymphocytes	43	10.05	3.596	38	9.276	3.659	40	7.946	2.866	25	10.11	3.356	10	10.36	2.746	10	8.657	3.152	10	8.014	2.553	5	12.27	2.792							*			*		***	**
	Double Negative (DN) B cells	43	2.836	1.42	38	2.72	1.297	39	2.509	1.139	25	3.16	1.9	10	2.823	0.7036	10	2.217	0.9975	10	2.533	1.224	5	2.848	1.498												*
	CD21- DN B cells	43	34.55	16.4	38	33.28	16.66	40	30.76	16.5	25	38.57	15.16	10	36.59	16.83	10	39.12	14.04	10	37.49	20.05	5	29.92	14.5												*
	DN 2 B cells	43	62.22	14.36	37	65.72	12.25	40	63.91	14.71	25	65.08	13.86	10	63.87	15.33	10	73.43	12.73	10	70.03	13.62	5	55.02	9.652									*					*
	CD21+ DN B cells	43	65.45	16.4	38	66.72	16.66	40	69.24	16.5	25	61.42	15.17	10	63.41	16.83	10	60.88	14.04	10	62.51	20.05	5	70.08	14.5
	DN 1 B cells	43	34.13	12.81	38	30.26	11.18	40	29.99	10.64	25	35.32	11.44	10	35.46	10.49	10	36.72	14.09	10	35.42	12.29	5	37.56	11.48
	Switched Memory B cells	43	18.31	7.408	38	18.22	6.324	40	19.38	7.795	25	18.76	7.55	10	18.74	6.815	10	14.96	6.021	10	17.32	6.667	5	17.7	4.82
	CD21- Switched Memory B cells	41	15.22	6.939	36	13.44	5.519	40	14.95	6.534	24	19.79	12.2	10	14.09	6.509	10	15.47	6.959	10	17.44	8.701	5	16.31	7.679						**	*
	Switched Activated Memory B cells	43	22.11	10.75	38	28.73	12.7	40	26.94	12.7	25	19.44	7.895	10	24.4	9.524	10	31.77	13.13	10	30.36	18.48	5	18.74	6.047						**	*				**
	Unswitched Memory B cells	43	20.29	10.75	38	20.86	9.867	40	19.86	10.51	25	16.46	8.269	10	16.98	5.139	10	14.49	5.8	10	14.08	5.255	5	15.98	4.607		*	*
	PD-L1+ B cells	40	1.54	0.8089	36	1.078	0.533	39	1.359	0.8731	22	0.8282	0.7066	10	1.545	0.5678	10	1.107	0.5922	10	1.925	1.522	5	0.992	0.8859					**		*				**
	Pre-Germinal Center B cells	43	58.56	13.44	38	58.2	12.12	40	58.03	13.64	25	61.62	12.51	10	61.46	10.33	10	68.35	11.72	10	66.05	11.77	5	63.5	8.942		*
	Transitional T1/T2 B cells	43	2.391	1.095	38	1.401	0.8186	40	1.364	0.9593	25	2.886	1.863	10	1.994	0.9347	10	1.343	0.8785	10	1.388	1.115	5	5.532	3.288						**	**				***	****
	Naïve B cells	43	97.61	1.088	38	98.6	0.8203	40	98.63	0.9582	25	97.11	1.864	10	98	0.9475	10	98.66	0.8605	10	98.61	1.119	5	94.46	3.288						**	**				***	****
	CD21+ Naïve B cells	42	97.69	1.476	38	97.76	1.29	40	98.15	1.202	25	96.79	2.642	10	97.3	1.984	10	97.32	1.926	10	97.74	1.692	5	97.36	2.974							*					**	**
	CD21- Naïve B cells	42	2.366	1.489	38	2.266	1.334	40	1.919	1.272	25	3.421	2.478	9	2.188	1.232	10	2.674	1.887	10	2.25	1.676	5	2.74	2.938							*					**	**
	Activated Naïve B cells	43	55.69	12.62	38	60.72	12.77	40	61.4	13.3	25	43.42	14.09	10	58.03	10.37	10	65.44	10.65	10	66.96	14.43	5	32.78	11.45					***	****	****	**	****	****
	Anergic Naïve B cells	43	13.54	10.59	37	7.734	5.624	37	5.717	4.75	25	21.42	13.24	10	8.875	4.064	10	6.987	4.876	10	3.713	5.755	5	32.91	17.6	*		***		*	****	****				**	****
	CD21-CD24-CD38+ Naïve B cells	42	7.662	5.119	33	5.154	3.374	39	5.727	4.445	23	4.606	2.389	10	7.511	7.193	9	3.538	1.675	10	4.464	3.846	5	6.014	3.527					**
	CD21-CD24+CD38- Naïve B cells	43	22.61	9.032	38	22.53	10.25	40	24.88	9.318	25	29.65	10.03	10	25.58	12.73	10	22.51	8.78	10	24.88	10.79	5	28.28	23.7					*	*
	Post-Germinal Center B cells	43	38.6	13.11	38	39.08	11.91	40	39.25	13.01	25	35.22	11.63	10	35.73	9.806	10	29.47	10.8	10	31.42	10.74	5	33.68	7.635		*
	Plasmablasts	40	3.944	2.987	36	2.985	2.308	39	4	3.273	22	4.068	2.75	9	3.238	1.584	10	3.252	1.688	9	4.479	4.235	5	5.046	4.185
	Early Plasmablasts	43	31.83	12.43	38	35.89	10.42	40	33.02	12.38	25	32.3	11.14	10	37.2	11.61	10	37.22	9.538	10	39.58	11.25	5	34.28	9.782
	Mature Plasmablasts	42	67.41	11.54	38	64.11	10.42	40	66.98	12.38	25	67.7	11.14	10	62.8	11.61	10	62.78	9.538	10	60.42	11.25	5	65.72	9.782
	Plasmablasts (within total B cells)	42	1.577	1.232	36	1.073	0.7806	35	1.115	0.788	22	1.44	1.023	9	1.116	0.5982	10	0.835	0.2719	10	1.464	1.288	5	1.768	1.472
	T lymphocytes	43	80.22	5.874	38	81.67	5.684	40	84	4.815	25	79.26	5.391	10	77.25	4.034	10	75.7	9.163	10	81.38	6.048	5	70.94	7.73							**			*		****	****
	CD4 T cells	43	60.66	7.669	38	62.29	7.011	40	61.99	7.259	25	59.62	7.933	10	63.25	9.343	10	61.97	10.68	10	62.49	11.44	5	65.94	6.99
	HLA-DR+ activated CD4 T cells	43	5.148	2.216	36	4.89	2.145	39	5.589	2.918	25	5.189	2.643	10	3.959	1.353	10	3.443	1.188	10	3.818	1.483	5	6.16	3.365	*	**	*						*	*
	circulating Follicular CD4 T cells (cTfh)	43	15.5	3.261	38	15.01	3.236	40	14.69	3.471	25	16.09	3.685	10	14.09	4.625	10	15.73	3.421	10	14.44	4.395	5	18.92	5.745
	PD-1+ Activated cTfh cells	43	34.04	7.184	38	32.89	6.375	40	33.38	6.837	25	32.84	7.524	10	33.66	9.248	10	34.3	7.428	10	30.59	7.749	5	34.58	7.829
	PD-1+ CD38+ HLA-DR+ Activated cTfh cells	43	5.277	2.226	38	4.522	1.791	40	4.592	2.279	24	5.317	2.216	10	5.08	1.942	10	3.873	1.582	10	5.398	2.331	4	6.818	4.821
	PD-1+ CD38+ HLA-DR- Activated cTfh cells	43	26.78	5.348	38	26.34	5.163	39	25.04	5.545	25	27.96	6.922	10	27.71	5.841	10	30.6	7.234	10	27.87	6.357	5	23.36	5.111
	PD-1+ CD38- HLA-DR+ Activated cTfh cells	43	3.07	1.591	38	2.669	1.3	40	2.602	1.058	25	3.478	1.861	10	2.913	1.376	10	2.47	1.469	10	2.827	1.286	5	3.786	1.797							*
	PD-1+ CD38- HLA-DR- Activated cTfh cells	43	64.88	6.355	38	66.46	6.062	40	67.12	8.551	25	62.5	7.37	10	64.3	6.956	10	63.05	8.614	10	63.89	7.514	5	63.9	11.47							*
	PD-1- cTfh cells	43	65.96	7.184	38	67.11	6.375	40	66.62	6.837	25	67.16	7.524	10	66.34	9.248	10	65.7	7.428	10	69.41	7.749	5	65.42	7.829
	PD-1- CD38+ HLA-DR+ Activated cTfh cells	41	0.5532	0.2184	38	0.6079	0.2925	39	0.5318	0.2693	25	0.6704	0.3223	10	0.736	0.4308	10	0.61	0.3863	9	0.6789	0.3876	3	0.4867	0.2775
	PD-1- CD38+ HLA-DR- Activated cTfh cells	43	26.18	6.511	38	26.33	6.354	40	26.6	6.653	25	25.1	6.168	10	24.91	8.067	10	30.36	7.141	10	28.31	9.129	5	21.01	9.038
	PD-1- CD38- HLA-DR+ Activated cTfh cells	42	0.4609	0.2757	37	0.362	0.208	39	0.3684	0.1613	24	0.4729	0.1949	10	0.486	0.2621	10	0.3813	0.2371	9	0.3967	0.2066	5	0.466	0.1764											*
	PD-1- CD38- HLA-DR- cTfh cells	43	72.72	6.593	38	72.68	6.546	40	72.42	6.748	25	73.73	6.037	10	73.85	8.29	10	68.64	7.458	10	70.3	9.175	5	77.56	9.471
	CXCR5- CD4 T cells (non-Tfh cells)	43	84.5	3.261	38	84.99	3.238	40	85.31	3.468	25	83.91	3.685	10	85.91	4.624	10	84.27	3.421	10	85.56	4.394	5	81.08	5.745
	PD-1+ Activated non-Tfh cells	43	21.15	8.51	38	19.76	7.652	40	20.41	8.524	25	20.49	8.461	10	16.79	8.189	10	16.62	6.096	10	14.41	6.031	5	16.45	5.828			*
	PD-1+ CD38+ HLA-DR+ Activated non-cTfh cells	43	4.573	2.116	37	6.633	3.35	39	7.441	3.816	25	3.696	1.049	10	4.117	1.694	10	3.458	1.716	10	4.654	1.989	3	4.147	1.27		***	**			****	****				***	***				*
	PD-1+ CD38+ HLA-DR- Activated non-cTfh cells	43	12.34	4.37	38	15.28	5.926	40	16.64	6.33	25	11.77	5.181	10	14.12	4.025	10	13.33	4.855	10	15.9	6.214	5	11.47	3.142						*	**				***	***
	PD-1+ CD38- HLA-DR+ Activated non-cTfh cells	43	8.174	2.96	38	8.012	3.609	40	8.377	3.41	25	8.802	3.69	10	7.691	2.706	10	6.625	2.859	10	7.603	2.926	5	10.52	3.962
	PD-1+ CD38- HLA-DR- non-cTfh cells	43	74.92	6.753	38	69.78	8.851	40	67.15	10.38	25	75.74	5.877	10	74.07	5.648	10	76.59	7.383	10	71.86	7.698	5	70.08	11.16		*				**	***				****	****	*
	PD-1- non-cTfh cells	43	78.85	8.514	38	80.24	7.655	40	79.59	8.522	25	79.51	8.458	10	83.21	8.183	10	83.39	6.105	10	85.58	6.018	5	83.54	5.819
	PD-1- CD38+ HLA-DR+ Activated non-cTfh cells	41	0.741	0.3455	32	0.7691	0.4086	35	0.8626	0.5604	25	0.6864	0.3416	10	0.583	0.1845	10	0.556	0.22	10	0.697	0.1964	5	0.888	0.5212		*
	PD-1- CD38+ HLA-DR- Activated non-cTfh cells	43	55.68	11.49	38	59.37	13.25	40	59.85	12.2	25	50	11.19	10	58.76	11.49	10	65.12	12.52	10	63.15	11.45	5	47.38	11.86						**	**		*	*	*	***
	PD-1- CD38- HLA-DR+ Activated non-cTfh cells	43	2.237	1.204	37	1.778	0.945	40	1.975	1.109	24	2.34	1.202	10	1.718	0.7897	10	1.521	0.6251	10	1.594	0.7862	5	3	1.536								*	*	*	*	*
	PD-1- CD38- HLA-DR- non-cTfh cells	43	41.26	10.94	38	37.52	12.79	40	36.75	11.82	25	46.73	10.54	10	38.94	11.22	10	32.82	12.45	10	34.55	11.32	5	48.76	12.62						**	**		*		*	***
	CD8 T cells	43	30.96	6.417	38	30.19	5.479	40	30.84	5.966	25	33.4	7.056	10	28.54	7.286	10	31.81	9.449	10	30.43	9.583	5	24.46	5.625				*
	HLA-DR+ activated CD8 T	43	14.9	7.74	38	16.28	7.808	40	18.24	10.04	25	14.35	8.986	10	9.734	4.807	10	7.941	3.44	10	11.05	4.845	5	12.44	8.582	*	****	****									*				*
	circulating Follicular CD8 T cells (cTfc)	43	2.16	0.8588	38	2.038	0.8422	40	1.921	0.6444	25	2.585	1.697	10	1.848	0.7776	10	1.997	0.8732	10	1.682	0.7373	5	2.958	1.139							*			*		*	*
	PD-1+ Activated cTfc cells	43	75.31	9.424	38	75.49	9.244	40	75.49	9.496	25	72.9	11.62	10	74.83	9.112	10	67.58	13.82	10	71.01	9.976	5	75.88	12.51															*
	PD-1+ CD38+ HLA-DR+ Activated cTfc cells	43	20.63	8.312	38	22.07	10.34	40	20.54	10.48	25	19.99	7.898	10	17.97	7.431	10	16.4	5.729	10	21.92	5.553	4	17.51	12.16		*
	PD-1+ CD38+ HLA-DR- Activated cTfc cells	43	10.98	4.837	38	11.16	4.541	40	11.2	6.67	25	9.554	4.239	10	10.08	3.719	10	11.68	6.102	10	13.47	5.22	5	8.21	3.043
	PD-1+ CD38- HLA-DR+ Activated cTfc cells	43	11.8	6.258	38	11.3	6.393	40	11.27	6.304	25	13.75	6.252	9	11.44	5.459	9	11.83	5.206	10	13.49	7.518	5	10.87	7.056
	PD-1+ CD38- HLA-DR- Activated cTfc cells	43	56.59	12.09	38	55.48	12.42	40	56.98	13.37	25	56.69	10.51	10	57.53	13.34	10	57.51	12.49	10	51.1	10.05	5	54.06	22.88
	PD-1- cTfc cells	43	24.69	9.424	38	24.51	9.244	40	24.51	9.496	25	27.1	11.62	10	25.17	9.103	10	32.42	13.82	10	28.99	9.976	5	24.12	12.51															*
	PD-1- CD38+ HLA-DR+ Activated cTfc cells	43	17.39	10.01	38	18.37	11.25	40	16.08	10.08	25	17.93	10.44	10	12.6	9.151	10	14.69	5.817	10	13.47	7.359	5	15.72	10.78
	PD-1- CD38+ HLA-DR- Activated cTfc cells	43	14.6	6.82	38	14.43	5.758	40	16.01	6.733	25	10.46	4.454	10	11.82	6.829	10	19.58	8.607	10	20.6	12.32	5	10.01	4.16					*	**	***		*					*
	PD-1- CD38- HLA-DR+ Activated cTfc cells	43	12.83	7.468	38	12.39	6.772	40	12.16	7.033	25	16.19	7.231	10	13.74	9.394	10	11.5	6.88	10	9.929	7.693	5	14.01	7.299
	PD-1- CD38- HLA-DR- cTfc cells	43	55.8	13.61	38	56.36	15.09	40	58.02	13.62	25	55.42	12.84	10	61.85	14.3	10	55.43	6.329	10	56.01	13.73	5	60.24	15.61
	CXCR5- CD8 T cells (non-Tfc cells)	43	97.84	0.8614	38	97.97	0.8322	40	98.08	0.6497	25	97.42	1.694	10	98.15	0.7821	10	98	0.8679	10	98.31	0.7385	5	97.04	1.113												*	*
	PD-1+ Activated non-Tfc cells	43	28.94	11.91	38	27.47	11.11	40	29.01	12.97	25	25.69	8.581	10	26.58	10.03	10	22.66	8.678	10	24.55	8.512	5	28.02	10.38														***
	PD-1+ CD38+ HLA-DR+ Activated non-Tfc cells	43	8.26	3.381	38	11.83	6.185	40	12.72	6.568	25	6.202	3.095	10	6.211	3.27	10	6.389	3.675	10	10.89	5.198	5	5.78	3.484					*	****	****				***	***
	PD-1+ CD38- HLA-DR+ Activated non-Tfc cells	43	12.52	5.859	38	11.36	5.535	40	10.76	4.85	25	15.27	7.632	10	14.95	8.125	10	12.64	6.035	10	11.04	5.699	5	11.31	5.251		*				*	**
	PD-1+ CD38hi HLA-DR+ Activated non-Tfc cells	39	2.682	1.779	37	4.841	3.086	40	4.773	3.128	24	1.82	1.467	10	2.385	1.626	10	2.897	1.741	9	5.781	5.936	3	1.017	0.5424		**				****	****				**	***
	PD-1- non-Tfc cells	43	71.06	11.91	38	72.53	11.11	40	71	12.97	25	74.3	8.575	10	73.42	10.03	10	77.34	8.678	10	75.45	8.512	5	71.98	10.38														***
	PD-1- CD38+ HLA-DR+ Activated non-Tfc cells	40	2.508	1.823	38	4.76	3.48	38	5.266	3.572	23	1.951	1.507	10	0.946	0.7154	10	0.754	0.6562	10	1.297	0.3208	5	1.522	1.99	****	****	****								****	****				*
	PD-1- CD38- HLA-DR+ Activated non-Tfc cells	42	4.664	3.194	37	4.099	2.677	39	4.17	2.988	21	4.798	3.334	10	2.6	2.558	10	1.54	0.7531	10	1.766	0.7431	5	3.464	2.015		****	**			***	****
	PD-1- CD38hi HLA-DR+ Activated non-Tfc cells	36	0.3928	0.3225	38	1.125	0.8963	38	1.107	0.9231	24	0.214	0.1494	10	0.2386	0.2309	10	0.2582	0.3006	10	0.486	0.3655	4	0.207	0.1878	***	****	****		*	****	****				***	***
	HLA-DR+ T cells	43	8.897	4.321	38	9.457	4.098	39	10.1	4.678	25	8.909	5.374	10	6.376	2.348	10	5.328	2.12	10	7.072	1.811	5	8.278	5.292	*	***	**
	DN T cells	42	7.226	3.838	36	6.034	2.735	38	5.791	2.327	25	6.324	3.268	10	7.448	2.651	10	5.692	1.667	10	6.4	3.349	5	9.12	4.497											**	****		**
	Double positive T cells	42	0.7229	0.4016	37	0.7062	0.394	38	0.6045	0.2958	25	0.662	0.3786	10	0.764	0.5391	10	0.525	0.4395	9	0.5344	0.332	5	0.464	0.2341
	Red blood cells (1012/L)	43	4.181	0.337	42	3.81	0.3745	40	3.868	0.3271	25	4.553	0.2992	10	4.255	0.3239	10	3.922	0.4842	10	3.997	0.3984	5	4.248	0.3894					****	****	****				****	****	*	**	**
	Hemoglobin (g/dL)	43	12.5	0.594	42	11.68	0.8768	40	11.74	0.8397	25	13.32	0.8888	10	12.97	0.9487	10	12.05	1.301	10	12.11	1.003	5	12.68	1.215					***	****	****				****	****		**	**
	Hematocrit	43	37.34	2.06	42	35.32	2.641	40	35.61	2.4	25	40.67	2.629	10	38.58	2.604	10	36.1	3.506	10	36.4	2.658	5	38.68	3.664					****	****	****				****	***		*	*
	Mean Corpuscular Volume (fL)	43	89.58	4.68	42	93.03	5.348	40	92.47	5.63	24	89.33	3.559	10	90.75	2.937	10	92.5	3.719	10	91.5	3.808	5	91.2	4.324						*	*				****	***	*
	Mean Corpuscular Hemoglobin (pg)	43	30.06	1.835	42	30.8	2.006	40	30.44	2.17	25	29.28	1.37	10	30.52	1.244	10	30.9	2.025	10	30.4	1.647	5	30.2	1.483						**	*				***		*
	Mean Corpuscular Hemoglobin Concentration (g/dL)	43	33.5	0.9708	42	33.27	0.9379	39	33.03	0.8732	25	32.68	0.9	10	33.7	1.16	10	33.4	1.578	10	33.4	0.8433	5	32.2	0.8367					**	*						**
	Red Cell Distribution Width	43	13.6	0.9457	42	13.67	0.8458	39	13.76	0.8798	24	12.52	0.6171	10	13.25	0.6803	10	13.43	0.8718	10	13.44	0.8003	5	12.52	0.6058					****	****	****
	Hypochromic RBCs	23	3.743	2.237	16	4.219	2.429	15	6.707	4.298	0			6	2.717	2.207	6	2.817	1.851	3	4.467	2.35	0							**	*						**
	Leucocytes (cells/μL)	43	7175	1752	42	9221	1768	40	9045	1581	25	6856	1933	10	7435	1220	10	8739	1468	10	8999	1396	5	6172	1867						****	****		**	**	****	****		**	*
	Neutrophils	43	65.11	7.891	42	70.69	5.654	40	70.01	5.715	25	50.9	8.515	10	70.46	4.665	10	72.09	5.662	10	72.28	4.409	5	59.58	5.934	**			*	****	****	****	**	***	***	****	****			*
	Neutrophils (cells/μL)	43	4720	1447	42	6601	1348	40	6343	1263	25	3524	1243	10	5269	1086	10	6359	1387	10	6547	1291	5	3764	1460					**	****	****		**	**	****	****		*	*
	Lymphocytes	43	26.4	6.809	42	20.66	4.044	40	21.17	4.749	25	38.54	7.746	10	20.91	3.877	10	18.87	4.684	10	18.05	3.92	5	28.58	2.588	**		*	****	****	****	****	**	***	***	****	****			**
	Lymphocytes (cells/μL)	43	1853	522.6	42	1937	545.6	40	1913	543.9	23	2396	566.3	10	1528	227.3	10	1598	223.7	10	1584	204.8	5	1732	408.3	**	**	*	*	***	**	**
	Eosinophils	42	1.443	0.8936	42	1.534	1.044	38	1.2	0.7548	25	2.436	1.887	10	1.357	0.5117	10	1.55	0.7619	10	1.18	0.5884	5	1.36	0.5413				*	**	**	***						*
	Eosinophils (cells/μL)	43	107.9	72.85	41	140.4	92.76	37	102.5	61.38	24	152.1	119.9	10	103	30.57	10	131	61.73	10	99	43.32	5	82	43.24				*							**		*
	Basophils	43	0.4442	0.1881	42	0.432	0.2087	40	0.4	0.2124	25	0.596	0.3422	10	0.58	0.2044	10	0.49	0.2601	10	0.42	0.1989	5	0.76	0.4099					*	*	**			*
	Basophils (cells/μL)	43	31.4	13.02	41	37.76	16.6	40	36.26	20.34	25	39.2	22.53	10	38	20.44	10	41	15.95	10	38	19.32	5	46	25.1											**
	Monocytes	43	6.533	1.395	42	6.19	1.334	40	6.918	1.269	25	7.532	2.06	10	6.7	0.9775	10	7	1.206	10	8.07	1.573	5	9.72	3.757					*	**		*	*				**		**
	Monocytes (cells/μL)	43	464.9	139.2	42	575	153.7	40	621.5	138.9	25	498	147.1	10	496	101.6	10	610	141.7	10	729	192.1	5	546	43.36							**				****	****	*	**	**
	Platelets (109/L)	43	247.8	63.47	42	240	59.48	40	225.9	70.36	25	270.2	65.93	10	243.3	50.72	10	233	58.92	10	220.4	58.39	5	268.4	57.75							*					**	*
	*p ≤ 0.05, **p ≤ 0.01, ***p ≤ 0.001, ****p ≤ 0.0001. PW, pregnant women; CMV, cytomegalovirus; NPW, nonpregnant women; SD, standard deviation.
