# Supplementary material for: Prior Cytomegalovirus Infection Shapes Lymphocyte Activation and Function During Pregnancy
Source: Int J Mol Sci. 2026 Apr 3;27(7):3257. doi: 10.3390/ijms27073257 (PMC13073702; doi:10.3390/ijms27073257)
Supplement: Supplementary file 1 [file ijms-27-03257-s001.zip › Table S2.xlsx]

## Sheet: Table S2
Supplementary Table S2. Detailed statistics of cellular populations absolute counts analysed in pregnant and non-pregnant group according to CMV serostatus.
	CMV IgG+												CMV IgG-												Comparison by CMV serostatus within each trimester				Comparison of pregnant vs non pregnant in CMV-seropositive and seronegative individuals						Paired longitudinal analysis within pregnancy in CMV-seropositive and seronegative individuals
	1st Trimestre PW			2nd Trimestre PW			3rd Trimestre PW			NPW			1st Trimestre PW			2nd Trimestre PW			3rd Trimestre PW			NPW			Mann-Withney test				Dunnetts multiple comparison test						Tukey multiple comparisons test
Subset (cells/µl)a	N	Mean	SD	N	Mean	SD	N	Mean	SD	N	Mean	SD	N	Mean	SD	N	Mean	SD	N	Mean	SD	N	Mean	SD	1st T CMV+ vs 1st T CMV-	2nd T CMV+ vs 2nd T CMV-	3rd T CMV+ vs 3rd T CMV-	CMV+ NPW vs CMV- NPW	1st T CMV+ vs CMV+ NPW	2nd T CMV+ vs CMV+ NPW	3rd T CMV+ vs CMV+ NPW	1st T CMV- vs CMV- NPW	2nd T CMV- vs CMV- NPW	3rd T CMV- vs CMV- NPW	1st T CMV+ vs 2nd T CMV+	1st T CMV+ vs 3rd T CMV+	2nd T CMV+ vs 3rd T CMV+	1st T CMV- vs 2nd T CMV-	1st T CMV- vs 3rd T CMV-	2nd T CMV- vs 3rd T CMV-
B lymphocytes	42	178.1	76.07	38	183.5	98.69	40	157.3	79.46	25	271.9	155.9	10	160.3	53.98	10	139.6	61.93	10	127.5	46.46	5	220	82.83					*	*	**					*	*
Double Negative (DN) B cells	43	4.907	2.689	38	4.474	2.287	40	3.975	2.304	25	8	6.436	10	4.3	1.703	10	3.1	1.595	10	3	1.414	5	5.6	2.702						*	***
Switched Memory B cells	43	32.47	16.06	38	31.47	15.79	40	28.55	14.59	25	48.52	27.23	10	29	12.41	10	20.8	14.75	10	21.9	11.2	5	37.8	16.15		*				*	**								*
CD21- Switched Memory B cells	42	4.69	2.618	37	4.378	2.67	38	3.711	2.039	25	11.84	16.63	10	3.9	1.969	10	2.9	1.663	10	3.4	1.647	5	6	4.183					*	**	***
Unswitched Memory B cells	43	35.4	21.82	38	35.18	20.22	40	29.45	17.19	25	38.92	18.69	10	25.9	7.937	10	19.3	9.358	10	17.6	7.152	5	32.6	10.31		**	*							*					*
Pre-Germinal Center B cells	42	106.2	55.98	37	104.4	61.25	39	88.87	48.58	25	176.5	124.9	10	101	42.4	10	96.6	44.89	10	85.1	35.68	5	143.8	62.42						*	**					*	*
Naïve B cells	42	103.6	54.82	37	103	60.3	39	87.54	47.76	25	172	122.7	10	98.7	41.06	10	95.5	44.16	10	84.1	34.92	5	137.6	61.12						*	**						*
CD21+ Naïve B cells	42	101.4	54.4	37	101	59.66	39	86.08	47.34	25	167.9	122.1	10	96.2	40.74	10	93	43.64	10	82.1	34.56	5	135.2	61.3							**
Post-Germinal Center B cells	43	67.86	30.04	38	66.74	31.06	40	58.1	26.7	25	87.44	37.67	10	54.7	16.71	10	40.3	22.24	10	39.2	16.55	5	70.4	23.94		**	*				**								*
T lymphocytes	43	1487	441.5	38	1579	435.5	40	1614	467.7	25	2087	804.3	10	1178	173.5	10	1211	227.3	10	1294	215.9	5	1213	246.3	*	*	*	***	***	*	*					*
CD4 T cells	43	903	304.7	38	981	283.4	40	994.1	282.7	25	1257	582.8	10	745.9	170.3	10	759.7	227.1	10	816.3	215.2	5	802.2	203.3		*		*	**
HLA-DR+ activated CD4 T	41	42.92	22.28	36	48	26.97	38	52.03	28.42	25	59.92	28.4	10	29.83	12.37	10	25.69	10.82	10	31	13.8	5	46.2	20.19		*	*		*
circulating Follicular CD4 T cells (cTfh)	43	138.7	52.72	38	145.4	45.09	40	144.6	49.67	25	197.6	84.3	10	105.4	45.8	10	115.6	33.85	10	115.3	42.49	5	155.8	63.81	*	*			**	*	*
PD-1+ Activated cTfh cells	43	47.2	20.16	38	48.14	18.22	39	46.97	18.74	25	64.12	27.47	10	36.54	22.3	10	39.46	15.26	10	36.54	20.52	5	53.8	26.05					*		*
PD-1+ CD38+ HLA-DR- Activated cTfh cells	43	12.77	6.458	38	12.78	5.722	38	11.45	4.698	25	17.44	8.367	10	10.26	6.073	10	11.39	2.632	10	9.93	4.604	5	11.6	3.847					*		**
PD-1+ CD38- HLA-DR- Activated cTfh cells	43	30.52	13.12	38	32.06	12.95	39	31.7	14.43	25	40.04	18.52	10	23.23	14.55	9	21.59	5.799	10	23.7	15.85	5	36.2	21.34		*
PD-1- cTfh	43	91.53	37.36	38	97.24	31.27	40	95.49	30.99	25	133.6	63.1	10	68.93	26.99	10	76.15	24.6	10	78.77	27.01	5	102	41.53					**	*	*
PD-1- CD38+ HLA-DR- Activated cTfh cells	43	24.05	10.95	38	25.98	11.52	40	25.11	9.286	25	32.76	15.17	10	17.73	9.497	10	22.46	8.336	10	22.59	11.38	5	19.4	8.849				*	*
PD-1- CD38- HLA-DR- cTfh cells	43	66.48	27.81	38	70.3	22.08	40	69.48	24.55	25	99.12	49.85	10	50.36	19.24	10	52.91	20.36	10	55.14	20.15	5	81.8	39.37					**	*	*
CXCR5- CD4 T cells (non-Tfh cells)	43	764.2	262.5	38	835.6	252.3	40	849.5	249.6	25	1060	512	10	640.4	154.7	10	644.1	208.5	10	701	197.4	5	646	154.4				*	**						*	**
PD-1+ Activated non-Tfh cells	41	143.3	57.34	37	158.5	74.67	39	159	61.93	25	199.4	90.68	10	101.8	45.67	10	99.96	36.94	10	96.83	42.22	5	102.6	33.41	*	**	**	**	*
PD-1+ CD38+ HLA-DR+ Activated non-cTfh cells	41	6.541	3.958	35	9.657	6.215	38	11.91	7.538	25	7.04	3.075	10	3.68	0.992	10	3.17	1.274	10	4.3	1.94	5	7.4	4.561	**	****	***								***	***	*
PD-1+ CD38+ HLA-DR- Activated non-cTfh cells	42	18.25	9.846	37	23.74	14.17	39	27.05	15.13	25	23	16.69	10	13.22	4.097	10	12.46	3.896	10	14.01	4.461	5	11.4	3.782		**	**	*							*	**
PD-1+ CD38- HLA-DR+ Activated non-cTfh cells	40	10.83	5.157	36	11.67	6.499	38	12.49	6.737	25	17.36	10.14	10	8.07	5.174	10	6.91	4.216	10	7.77	5.468	5	10.4	4.45		*	*		*
PD-1+ CD38- HLA-DR- non-cTfh cells	41	107.4	43.89	37	110.7	56.32	39	106	45.68	25	152	70.72	10	76.78	36.86	10	77.43	33.18	10	70.8	35.87	5	73.2	32.88				**	*	*	*
PD-1- non-cTfh cells	43	602.3	214.8	38	666.8	204.1	40	675.5	205.4	25	860.2	480.2	10	538.7	170.8	10	544.1	206.1	10	604	193.1	5	543.4	154.4					**						*	**
PD-1- CD38+ HLA-DR+ Activated non-cTfh cells	37	3.716	1.848	32	5.103	3.5	33	5.015	3.443	25	5.16	2.173	10	3.24	1.781	10	3.04	1.869	10	4.24	1.724	5	4.4	2.702					*						*
PD-1- CD38+ HLA-DR- Activated non-cTfh cells	43	345.1	164.2	38	402.5	166.2	40	411.7	162.8	25	432.8	262.7	10	324.5	162.3	10	362	185.2	10	391.8	182.9	5	261.6	116.6											**	****
PD-1- CD38- HLA-DR+ Activated non-cTfh cells	42	12.63	7.845	38	12.52	7.872	40	12.74	8.082	25	18.76	9.162	10	9.06	4.258	10	7.93	3.807	10	9.05	4.455	5	15	5.523					**	**	**	*
PD-1- CD38- HLA-DR- non-cTfh cells	43	238.9	79.93	38	243	92.61	40	241.3	95.77	25	403.5	253.5	10	201.9	61.59	10	171.3	77.8	10	198.9	70.16	5	262.2	84.26					**	**	**
CD8 T cells	43	457.9	168.1	37	463.4	150	40	499.1	181.4	25	692.3	281	10	336.3	100.2	10	376.7	102.2	10	384.1	98.27	5	295.2	87.17	*			***	***	**	*							*
HLA-DR+ activated CD8 T	41	61.61	37.37	38	79.09	47.91	40	92.82	64.09	25	101.3	79.8	10	35.31	24.57	10	31.57	22.81	10	42.95	23.2	5	35.6	21.42	*	***	*	*							*	**
circulating Follicular CD8 T cells (cTfc)	43	9.577	4.256	38	9.268	4.058	40	9.375	4.296	25	18.72	19.51	10	6.1	2.899	10	7.58	3.983	10	6.37	2.921	5	9.4	6.542	*		*		*	*	*
PD-1+ Activated cTfc cells	43	7.265	3.544	38	7.139	3.428	40	7.27	3.76	25	13.62	15.03	10	4.57	2.285	10	5.05	3.098	10	4.37	1.871	5	7.64	5.926	*		*
PD-1+ CD38- HLA-DR- Activated cTfc cells	43	4.109	2.3	38	3.837	1.847	39	3.959	2.403	25	7.16	6.149	10	2.58	1.266	10	2.9	1.711	10	2.3	1.168	5	4.6	3.578							*
PD-1- cTfc cells	43	2.316	1.251	38	2.145	0.9907	40	2.105	0.9506	25	5.2	7.124	10	1.55	0.7849	10	2.53	1.894	10	1.99	1.325	5	1.8	0.8367						*	*
CXCR5- CD8 T cells (non-Tfc cells)	43	448.3	165.7	37	454.4	149.3	40	489.8	178.8	25	673.4	270.4	10	330.2	98.98	10	369.1	99.96	10	377.7	97.37	5	285.6	80.92				****	***	**	*							*
PD-1+ Activated non-Tfc cells	41	116.9	52.25	38	127.2	66.05	40	136	66	25	164.6	73.52	9	72.18	18.37	10	84.38	51.49	10	93.49	47.08	5	82	48.85	*	*		**	*
PD-1+ CD38+ HLA-DR+ Activated non-Tfc cells	40	8.773	4.24	37	14.1	9.643	38	16.45	11.63	25	10.24	7.666	9	4.156	2.234	9	3.811	2.019	9	8.367	5.699	5	4.4	2.302	*	****	*	*							**	**
PD-1+ CD38- HLA-DR+ Activated non-Tfc cells	41	14.49	8.799	38	14.44	9.389	40	15.08	10.92	25	26.4	20.72	10	13.51	9.079	10	10.93	7.557	10	9.92	5.596	5	10.4	10.62				*	*	*	*
PD-1+ CD38hi HLA-DR+ Activated non-Tfc cells	36	2.614	1.939	35	4.851	3.181	36	5.15	4.021	25	3.4	3.512	9	1.456	0.8805	10	2.5	2.697	10	7.82	10.04	5	5.6	8.735						*	*				**	*
PD-1- non-cTfc cells	43	320.3	133.6	38	341.5	138.7	40	353.8	159.9	25	508.8	239.1	10	238.7	58.53	10	284.7	72.94	10	284.2	78.76	5	203.6	53.11				****	***	**	*					*		**	*
PD-1- CD38+ HLA-DR+ Activated non-cTfc cells	38	6.979	5.5	38	16.63	13.12	39	19.88	17.14	25	12.2	12.27	10	2.44	2.174	9	1.6	0.9381	10	3.78	1.673	5	2.4	2.074	**	****	***	**							****	***
PD-1- CD38- HLA-DR+ Activated non-cTfc cells	41	13.6	10.23	37	13.97	10.23	38	13.43	10.1	25	36.64	39.46	10	6.39	6.2	10	4.48	2.499	10	4.96	2.384	5	6.8	4.266	*	**	**	**	**	*	**
HLA-DR+ T	41	121.5	63.71	38	153.9	84.86	39	163.7	91.32	25	178.8	109	10	76.84	33.62	10	65.39	28.67	10	92.3	30.94	5	93.8	47.83	*	***	**								**	**
DN T cells	42	108.1	71.74	36	93.63	49.99	38	94.99	57.27	25	123.9	70.01	10	87.31	34.32	10	67.74	21.13	10	83.68	49.17	5	109.8	57.17														*
Double positive T cells	41	10.03	5.306	35	10.03	5.785	38	9.184	4.354	25	13.44	8.302	10	8.75	6.472	10	6.75	6.517	10	9.5	9.249	5	6	4				*
*p ≤ 0.05, **p ≤ 0.01, ***p ≤ 0.001, ****p ≤ 0.0001. aOnly subsets with more than 5 cells/µl in at least one group are shown. PW, pregnant women; CMV, cytomegalovirus; NPW, nonpregnant women; SD, standard deviation.
