# Supplementary material for: Prior Cytomegalovirus Infection Shapes Lymphocyte Activation and Function During Pregnancy
Source: Int J Mol Sci. 2026 Apr 3;27(7):3257. doi: 10.3390/ijms27073257 (PMC13073702; doi:10.3390/ijms27073257)
Supplement: Supplementary file 1 [file ijms-27-03257-s001.zip › Table S4.xlsx]

## Sheet: Table S4
	Supplementary Table S4. Individual cytokine-slice analyses for subgroup comparisons with significant overall SPICE permutation test results.
								γ
	Cell subset	Subgroup 1	Subgroup 2	Category	p-valuea
	Non-Tfh cells	1st T PW CMV IgG+	1st T PW CMV IgG-	IFN-γ- IL-4+ IL-10- IL-21-	0.0141
				IFN-γ+ IL-4- IL-10- IL-21-	0.0151
				IFN-γ- IL-4- IL-10- IL-21+	0.035
		2nd T PW CMV IgG+	2nd T PW CMV IgG-	IFN-γ- IL-4+ IL-10- IL-21-	0.0006
				IFN-γ- IL-4+ IL-10- IL-21+	0.0027
				IFN-γ+ IL-4- IL-10- IL-21-	0.0049
		3rd T PW CMV IgG+	3rd T PW CMV IgG-	IFN-γ- IL-4+ IL-10- IL-21-	0.0201
				IFN-γ- IL-4- IL-10- IL-21+	0.0309
		2nd T PW CMV IgG-	NPW CMV IgG-	IFN-γ- IL-4+ IL-10- IL-21+	0.0143
				IFN-γ+ IL-4- IL-10- IL-21-	0.02
	Tfh cells	1st T PW CMV IgG+	1st T PW CMV IgG-	IFN-γ+ IL-4- IL-10- IL-21+	0.0073
	Tfc cells	1st T PW CMV IgG+	NPW CMV IgG+	IFN-γ+ IL-4+ IL-10- IL-21+	0.0016
				IFN-γ+ IL-4+ IL-10- IL-21-	0.0058
				IFN-γ+ IL-4- IL-10- IL-21-	0.0099
		2nd T PW CMV IgG-	NPW CMV IgG-	IFN-γ+ IL-4+ IL-10- IL-21+	0.0048
		3rd T PW CMV IgG+	3rd T PW CMV IgG-	IFN-γ- IL-4- IL-10- IL-21+	0.0269
	Non-Tfc cells	1st T PW CMV IgG+	NPW CMV IgG+	IFN-γ+ IL-4- IL-10- IL-21-	0.0146
				IFN-γ- IL-4- IL-10- IL-21+	0.0397
		3rd T PW CMV IgG+	NPW CMV IgG+	IFN-γ+ IL-4- IL-10- IL-21-	0.0158
				IFN-γ- IL-4- IL-10- IL-21+	0.0343
		3rd T PW CMV IgG+	3rd T PW CMV IgG-	IFN-γ- IL-4- IL-10- IL-21+	0.0434
	B cells	1st T PW CMV IgG+	2nd T PW CMV IgG+	IFN-γ+ IL-4- IL-10- IL-21-	0.0101
		2nd T PW CMV IgG+	NPW CMV IgG+	IFN-γ+ IL-4- IL-10- IL-21-	0.0303
		3rd T PW CMV IgG+		IFN-γ- IL-4- IL-10+ IL-21-	0.0235
		NPW CMV IgG-		IFN-γ- IL-4- IL-10+ IL-21-	0.0155
		2nd T PW CMV IgG-	NPW CMV IgG-	IFN-γ- IL-4- IL-10+ IL-21-	0.0373
	aWilcoxon Rank Sum Test. PW, pregnant women; NPW, nonpregnant women; CMV, cytomegalovirus; Tfh, T follicular helper; Tfc, T follicular cytotoxic
				z
