# Supplementary material for: Prior Cytomegalovirus Infection Shapes Lymphocyte Activation and Function During Pregnancy
Source: Int J Mol Sci. 2026 Apr 3;27(7):3257. doi: 10.3390/ijms27073257 (PMC13073702; doi:10.3390/ijms27073257)
Supplement: Supplementary file 1 [file ijms-27-03257-s001.zip › Table S5.xlsx]

## Sheet: Table S5
Supplementary Table S5. Staining panels used for flow cytometry analysis.
	Flow cytometry Panel
Fluorochrome	B cells	T cells	T/B cytokine production
V450	CD45	CD45	IFN-γ
	2D1	2D1	4S.B3
V500	PD-L1	CD8	CXCR5
	29E.2A3	MEM-31	RF8B2
FITC	IgD	CD4	CD3
	IA6-2	MEM-241	SK7
PerCP-Cy5.5	CD24	HLA-DR	CD19 + CD4
	SN3	L243	HIB19 / SK3
PE	CD27	CD279	IL-4
	LT27	EH12.2H7	MP4-25D2
PE-Cy7	CD19	CD3	IL-10
	LT19	SK7	JES3-9D7
APC	CD21	CD185	IL-21
	TL21	J252D4	3A3-N2
APC-Cy7	CD38	CD38	CD8
	HIT2	HIT2	RPA-T8
