# Supplementary material for: Prior Cytomegalovirus Infection Shapes Lymphocyte Activation and Function During Pregnancy
Source: Int J Mol Sci. 2026 Apr 3;27(7):3257. doi: 10.3390/ijms27073257 (PMC13073702; doi:10.3390/ijms27073257)
Supplement: Supplementary file 1 [file ijms-27-03257-s001.zip › Table S6.xlsx]

## Sheet: Table S6
Supplementary Table S6. Subsets of lymphocytes detected by flow cytometry analysis.
Tube	Gate 1	Gate 2	Gate 3	Gate 4	Gate 5	Parent population	Subset name
B cell	CD19					CD45+ lymphocytes	B lymphocytes
	CD19	PD-L1+				CD19	PD-L1+ B cells
	CD19	IgD-/CD27-				CD19	Double Negative (DN) B cells
	CD19	IgD-/CD27-	CD21-			CD19/IgD-/CD27-	CD21- DN B cells
	CD19	IgD-/CD27-	CD21-	CD24-CD38-		CD19/IgD-/CD27-/CD21-	DN 2 B cells
	CD19	IgD-/CD27-	CD21+			CD19/IgD-/CD27-	CD21+ DN B cells
	CD19	IgD-/CD27-	CD21+	CD24+CD38+		CD19/IgD-/CD27-/CD21+	DN 1 B cells
	CD19	IgD-/CD27+				CD19	Switched Memory B cells
	CD19	IgD-/CD27+	CD21-			CD19/IgD-/CD27+	CD21- Switched Memory B cells
	CD19	IgD-/CD27+	CD21-	CD24-CD38-		CD19/IgD-/CD27+/CD21-	Switched Activated Memory B cells
	CD19	IgD+/CD27+				CD19	Unswitched Memory B cells
	CD19	IgD+/CD27-				CD19	Pre-Germinal Center B cells
	CD19	IgD+/CD27-	CD24hiCD38hi			CD19/IgD+/CD27-	Transitional T1/T2 B cells
	CD19	IgD+/CD27-	CD24-/+CD38-/+			CD19/IgD+/CD27-	Naïve B cells
	CD19	IgD+/CD27-	CD24-/+CD38-/+	CD21+		CD19/IgD+/CD27-/CD24-/+CD38-/+	CD21+ Naïve B cells
	CD19	IgD+/CD27-	CD24-/+CD38-/+	CD21-		CD19/IgD+/CD27-/CD24-/+CD38-/+	CD21- Naïve B cells
	CD19	IgD+/CD27-	CD24-/+CD38-/+	CD21-	CD24-CD38-	CD19/IgD+/CD27-/CD24-/+ CD38-/+ CD21-	Activated Naïve B cells
	CD19	IgD+/CD27-	CD24-/+CD38-/+	CD21-	CD24+CD38+	CD19/IgD+/CD27-/CD24-/+ CD38-/+ CD21-	Anergic Naïve B cells
	CD19	IgD+/CD27-	CD24-/+CD38-/+	CD21-	CD24- CD38+	CD19/IgD+/CD27-/CD24-/+ CD38-/+ CD21-	CD21-CD24-CD38+ Naïve B cells
	CD19	IgD+/CD27-	CD24-/+CD38-/+	CD21-	CD24+ CD38-	CD19/IgD+/CD27-/CD24-/+ CD38-/+ CD21-	CD21-CD24+CD38- Naïve B cells
	CD19	IgD-/+CD27+				CD19	Post-Germinal Center B cells
	CD19	IgD-/+CD27+	CD24-CD38hi			CD19/IgD+/CD27-	Plasmablasts
	CD19	IgD-/+CD27+	CD24-CD38hi	CD27dim		CD19/IgD+/CD27-/CD24-/CD38hi	Early Plasmablasts
	CD19	IgD-/+CD27+	CD24-CD38hi	CD27hi		CD19/IgD+/CD27-/CD24-/CD38hi	Mature Plasmablasts
T cell	CD3					CD45+ lymphocytes	T lymphocytes
	CD3	HLA-DR+				CD3	HLA-DR+ T
	CD3	CD4+CD8-				CD3	CD4 T cells
	CD3	CD4+CD8-	HLA-DR+			CD3/CD4+/CD8-	HLA-DR+ activated CD4 T
	CD3	CD4+CD8-	CXCR5+			CD3/CD4+/CD8-	circulating Follicular CD4 T cells (cTfh)
	CD3	CD4+CD8-	CXCR5+	PD-1+		CD3/CD4+/CD8-/CXCR5+	PD-1+ Activated cTfh cells
	CD3	CD4+CD8-	CXCR5+	PD-1+	CD38+ HLA-DR+	CD3/CD4+/CD8-/CXCR5+/PD-1+	PD-1+ CD38+ HLA-DR+ Activated cTfh cells
	CD3	CD4+CD8-	CXCR5+	PD-1+	CD38+ HLA-DR-	CD3/CD4+/CD8-/CXCR5+/PD-1+	PD-1+ CD38+ HLA-DR- Activated cTfh cells
	CD3	CD4+CD8-	CXCR5+	PD-1+	CD38- HLA-DR+	CD3/CD4+/CD8-/CXCR5+/PD-1+	PD-1+ CD38- HLA-DR+ Activated cTfh cells
	CD3	CD4+CD8-	CXCR5+	PD-1+	CD38- HLA-DR-	CD3/CD4+/CD8-/CXCR5+/PD-1+	PD-1+ CD38- HLA-DR- Activated cTfh cells
	CD3	CD4+CD8-	CXCR5+	PD-1-		CD3/CD4+/CD8-/CXCR5+	PD-1- cTfh
	CD3	CD4+CD8-	CXCR5+	PD-1-	CD38+ HLA-DR+	CD3/CD4+/CD8-/CXCR5+/PD-1-	PD-1- CD38+ HLA-DR+ Activated cTfh cells
	CD3	CD4+CD8-	CXCR5+	PD-1-	CD38+ HLA-DR-	CD3/CD4+/CD8-/CXCR5+/PD-1-	PD-1- CD38+ HLA-DR- Activated cTfh cells
	CD3	CD4+CD8-	CXCR5+	PD-1-	CD38- HLA-DR+	CD3/CD4+/CD8-/CXCR5+/PD-1-	PD-1- CD38- HLA-DR+ Activated cTfh cells
	CD3	CD4+CD8-	CXCR5+	PD-1-	CD38- HLA-DR-	CD3/CD4+/CD8-/CXCR5+/PD-1-	PD-1- CD38- HLA-DR- cTfh cells
	CD3	CD4+CD8-	CXCR5-			CD3/CD4+/CD8-	CXCR5- CD4 T cells (non-Tfh cells)
	CD3	CD4+CD8-	CXCR5-	PD-1+		CD3/CD4+/CD8-/CXCR5-	PD-1+ Activated non-Tfh cells
	CD3	CD4+CD8-	CXCR5-	PD-1+	CD38+ HLA-DR+	CD3/CD4+/CD8-/CXCR5-/PD-1+	PD-1+ CD38+ HLA-DR+ Activated non-cTfh cells
	CD3	CD4+CD8-	CXCR5-	PD-1+	CD38+ HLA-DR-	CD3/CD4+/CD8-/CXCR5-/PD-1+	PD-1+ CD38+ HLA-DR- Activated non-cTfh cells
	CD3	CD4+CD8-	CXCR5-	PD-1+	CD38- HLA-DR+	CD3/CD4+/CD8-/CXCR5-/PD-1+	PD-1+ CD38- HLA-DR+ Activated non-cTfh cells
	CD3	CD4+CD8-	CXCR5-	PD-1+	CD38- HLA-DR-	CD3/CD4+/CD8-/CXCR5-/PD-1+	PD-1+ CD38- HLA-DR- non-cTfh cells
	CD3	CD4+CD8-	CXCR5-	PD-1-		CD3/CD4+/CD8-/CXCR5-	PD-1- non-cTfh cells
	CD3	CD4+CD8-	CXCR5-	PD-1-	CD38+ HLA-DR+	CD3/CD4+/CD8-/CXCR5-/PD-1-	PD-1- CD38+ HLA-DR+ Activated non-cTfh cells
	CD3	CD4+CD8-	CXCR5-	PD-1-	CD38+ HLA-DR-	CD3/CD4+/CD8-/CXCR5-/PD-1-	PD-1- CD38+ HLA-DR- Activated non-cTfh cells
	CD3	CD4+CD8-	CXCR5-	PD-1-	CD38- HLA-DR+	CD3/CD4+/CD8-/CXCR5-/PD-1-	PD-1- CD38- HLA-DR+ Activated non-cTfh cells
	CD3	CD4+CD8-	CXCR5-	PD-1-	CD38- HLA-DR-	CD3/CD4+/CD8-/CXCR5-/PD-1-	PD-1- CD38- HLA-DR- non-cTfh cells
	CD3	CD4-CD8+				CD3	CD8 T cells
	CD3	CD4-CD8+	HLA-DR+			CD3/CD4-/CD8+	HLA-DR+ activated CD8 T
	CD3	CD4-CD8+	CXCR5+			CD3/CD4-/CD8+	circulating Follicular CD8 T cells (cTfc)
	CD3	CD4-CD8+	CXCR5+	PD-1+		CD3/CD4-/CD8+/CXCR5+	PD-1+ Activated cTfc cells
	CD3	CD4-CD8+	CXCR5+	PD-1+	CD38+ HLA-DR+	CD3/CD4-/CD8+/CXCR5+/PD-1+	PD-1+ CD38+ HLA-DR+ Activated cTfc cells
	CD3	CD4-CD8+	CXCR5+	PD-1+	CD38+ HLA-DR-	CD3/CD4-/CD8+/CXCR5+/PD-1+	PD-1+ CD38+ HLA-DR- Activated cTfc cells
	CD3	CD4-CD8+	CXCR5+	PD-1+	CD38- HLA-DR+	CD3/CD4-/CD8+/CXCR5+/PD-1+	PD-1+ CD38- HLA-DR+ Activated cTfc cells
	CD3	CD4-CD8+	CXCR5+	PD-1+	CD38- HLA-DR-	CD3/CD4-/CD8+/CXCR5+/PD-1+	PD-1+ CD38- HLA-DR- Activated cTfc cells
	CD3	CD4-CD8+	CXCR5+	PD-1-		CD3/CD4-/CD8+/CXCR5+	PD-1- cTfc
	CD3	CD4-CD8+	CXCR5+	PD-1-	CD38+ HLA-DR+	CD3/CD4-/CD8+/CXCR5+/PD-1-	PD-1- CD38+ HLA-DR+ Activated cTfc cells
	CD3	CD4-CD8+	CXCR5+	PD-1-	CD38+ HLA-DR-	CD3/CD4-/CD8+/CXCR5+/PD-1-	PD-1- CD38+ HLA-DR- Activated cTfc cells
	CD3	CD4-CD8+	CXCR5+	PD-1-	CD38- HLA-DR+	CD3/CD4-/CD8+/CXCR5+/PD-1-	PD-1- CD38- HLA-DR+ Activated cTfc cells
	CD3	CD4-CD8+	CXCR5+	PD-1-	CD38- HLA-DR-	CD3/CD4-/CD8+/CXCR5+/PD-1-	PD-1- CD38- HLA-DR- cTfc cells
	CD3	CD4-CD8+	CXCR5-			CD3/CD4-/CD8+	CXCR5- CD8 T cells (non-Tfc cells)
	CD3	CD4-CD8+	CXCR5-	PD-1+		CD3/CD4-/CD8+/CXCR5-	PD-1+ Activated non-Tfc cells
	CD3	CD4-CD8+	CXCR5-	PD-1+	CD38+ HLA-DR+	CD3/CD4-/CD8+/CXCR5-/PD-1+	PD-1+ CD38+ HLA-DR+ Activated non-Tfc cells
	CD3	CD4-CD8+	CXCR5-	PD-1+	CD38- HLA-DR+	CD3/CD4-/CD8+/CXCR5-/PD-1+	PD-1+ CD38- HLA-DR+ Activated non-Tfc cells
	CD3	CD4-CD8+	CXCR5-	PD-1+	CD38hi HLA-DR+	CD3/CD4-/CD8+/CXCR5-/PD-1+	PD-1+ CD38hi HLA-DR+ Activated non-Tfc cells
	CD3	CD4-CD8+	CXCR5-	PD-1-		CD3/CD4-/CD8+/CXCR5-	PD-1- non-Tfc cells
	CD3	CD4-CD8+	CXCR5-	PD-1-	CD38+ HLA-DR+	CD3/CD4-/CD8+/CXCR5-/PD-1-	PD-1- CD38+ HLA-DR+ Activated non-Tfc cells
	CD3	CD4-CD8+	CXCR5-	PD-1-	CD38- HLA-DR+	CD3/CD4-/CD8+/CXCR5-/PD-1-	PD-1- CD38- HLA-DR+ Activated non-Tfc cells
	CD3	CD4-CD8+	CXCR5-	PD-1-	CD38hi HLA-DR+	CD3/CD4-/CD8+/CXCR5-/PD-1-	PD-1- CD38hi HLA-DR+ Activated non-Tfc cells
	CD3	CD4-CD8-				CD3	DN T cells
	CD3	CD4+CD8+				CD3	Double positive T cells
T/B cytokine production	CD19			IFN-γ+IL-4+IL-10+IL-21+			IFN-γ+IL-4+IL-10+IL-21+ B cells
	CD19			IFN-γ+IL-4+IL-10+IL-21-			IFN-γ+IL-4+IL-10+IL-21- B cells
	CD19			IFN-γ+IL-4+IL-10-IL-21+			IFN-γ+IL-4+IL-10-IL-21+ B cells
	CD19			IFN-γ+IL-4+IL-10-IL-21-			IFN-γ+IL-4+IL-10-IL-21- B cells
	CD19			IFN-γ+IL-4-IL-10+IL-21+			IFN-γ+IL-4-IL-10+IL-21+ B cells
	CD19			IFN-γ+IL-4-IL-10+IL-21-			IFN-γ+IL-4-IL-10+IL-21- B cells
	CD19			IFN-γ+IL-4-IL-10-IL-21+			IFN-γ+IL-4-IL-10-IL-21+ B cells
	CD19			IFN-γ+IL-4-IL-10-IL-21-			IFN-γ+IL-4-IL-10-IL-21- B cells
	CD19			IFN-γ-IL-4+IL-10+IL-21+			IFN-γ-IL-4+IL-10+IL-21+ B cells
	CD19			IFN-γ-IL-4+IL-10+IL-21-			IFN-γ-IL-4+IL-10+IL-21- B cells
	CD19			IFN-γ-IL-4+IL-10-IL-21+			IFN-γ-IL-4+IL-10-IL-21+ B cells
	CD19			IFN-γ-IL-4+IL-10-IL-21-			IFN-γ-IL-4+IL-10-IL-21- B cells
	CD19			IFN-γ-IL-4-IL-10+IL-21+			IFN-γ-IL-4-IL-10+IL-21+ B cells
	CD19			IFN-γ-IL-4-IL-10+IL-21-			IFN-γ-IL-4-IL-10+IL-21- B cells
	CD19			IFN-γ-IL-4-IL-10-IL-21+			IFN-γ-IL-4-IL-10-IL-21+ B cells
	CD19			IFN-γ-IL-4-IL-10-IL-21-			IFN-γ-IL-4-IL-10-IL-21- B cells
	CD3	CD8-CD4+	CXCR5+	IFN-γ+IL-4+IL-10+IL-21+			IFN-γ+IL-4+IL-10+IL-21+ Tfh cells
	CD3	CD8-CD4+	CXCR5+	IFN-γ+IL-4+IL-10+IL-21-			IFN-γ+IL-4+IL-10+IL-21- Tfh cells
	CD3	CD8-CD4+	CXCR5+	IFN-γ+IL-4+IL-10-IL-21+			IFN-γ+IL-4+IL-10-IL-21+ Tfh cells
	CD3	CD8-CD4+	CXCR5+	IFN-γ+IL-4+IL-10-IL-21-			IFN-γ+IL-4+IL-10-IL-21- Tfh cells
	CD3	CD8-CD4+	CXCR5+	IFN-γ+IL-4-IL-10+IL-21+			IFN-γ+IL-4-IL-10+IL-21+ Tfh cells
	CD3	CD8-CD4+	CXCR5+	IFN-γ+IL-4-IL-10+IL-21-			IFN-γ+IL-4-IL-10+IL-21- Tfh cells
	CD3	CD8-CD4+	CXCR5+	IFN-γ+IL-4-IL-10-IL-21+			IFN-γ+IL-4-IL-10-IL-21+ Tfh cells
	CD3	CD8-CD4+	CXCR5+	IFN-γ+IL-4-IL-10-IL-21-			IFN-γ+IL-4-IL-10-IL-21- Tfh cells
	CD3	CD8-CD4+	CXCR5+	IFN-γ-IL-4+IL-10+IL-21+			IFN-γ-IL-4+IL-10+IL-21+ Tfh cells
	CD3	CD8-CD4+	CXCR5+	IFN-γ-IL-4+IL-10+IL-21-			IFN-γ-IL-4+IL-10+IL-21- Tfh cells
	CD3	CD8-CD4+	CXCR5+	IFN-γ-IL-4+IL-10-IL-21+			IFN-γ-IL-4+IL-10-IL-21+ Tfh cells
	CD3	CD8-CD4+	CXCR5+	IFN-γ-IL-4+IL-10-IL-21-			IFN-γ-IL-4+IL-10-IL-21- Tfh cells
	CD3	CD8-CD4+	CXCR5+	IFN-γ-IL-4-IL-10+IL-21+			IFN-γ-IL-4-IL-10+IL-21+ Tfh cells
	CD3	CD8-CD4+	CXCR5+	IFN-γ-IL-4-IL-10+IL-21-			IFN-γ-IL-4-IL-10+IL-21- Tfh cells
	CD3	CD8-CD4+	CXCR5+	IFN-γ-IL-4-IL-10-IL-21+			IFN-γ-IL-4-IL-10-IL-21+ Tfh cells
	CD3	CD8-CD4+	CXCR5+	IFN-γ-IL-4-IL-10-IL-21-			IFN-γ-IL-4-IL-10-IL-21- Tfh cells
	CD3	CD8-CD4+	CXCR5-	IFN-γ+IL-4+IL-10+IL-21+			IFN-γ+IL-4+IL-10+IL-21+ Non-Tfh cells
	CD3	CD8-CD4+	CXCR5-	IFN-γ+IL-4+IL-10+IL-21-			IFN-γ+IL-4+IL-10+IL-21- Non-Tfh cells
	CD3	CD8-CD4+	CXCR5-	IFN-γ+IL-4+IL-10-IL-21+			IFN-γ+IL-4+IL-10-IL-21+ Non-Tfh cells
	CD3	CD8-CD4+	CXCR5-	IFN-γ+IL-4+IL-10-IL-21-			IFN-γ+IL-4+IL-10-IL-21- Non-Tfh cells
	CD3	CD8-CD4+	CXCR5-	IFN-γ+IL-4-IL-10+IL-21+			IFN-γ+IL-4-IL-10+IL-21+ Non-Tfh cells
	CD3	CD8-CD4+	CXCR5-	IFN-γ+IL-4-IL-10+IL-21-			IFN-γ+IL-4-IL-10+IL-21- Non-Tfh cells
	CD3	CD8-CD4+	CXCR5-	IFN-γ+IL-4-IL-10-IL-21+			IFN-γ+IL-4-IL-10-IL-21+ Non-Tfh cells
	CD3	CD8-CD4+	CXCR5-	IFN-γ+IL-4-IL-10-IL-21-			IFN-γ+IL-4-IL-10-IL-21- Non-Tfh cells
	CD3	CD8-CD4+	CXCR5-	IFN-γ-IL-4+IL-10+IL-21+			IFN-γ-IL-4+IL-10+IL-21+ Non-Tfh cells
	CD3	CD8-CD4+	CXCR5-	IFN-γ-IL-4+IL-10+IL-21-			IFN-γ-IL-4+IL-10+IL-21- Non-Tfh cells
	CD3	CD8-CD4+	CXCR5-	IFN-γ-IL-4+IL-10-IL-21+			IFN-γ-IL-4+IL-10-IL-21+ Non-Tfh cells
	CD3	CD8-CD4+	CXCR5-	IFN-γ-IL-4+IL-10-IL-21-			IFN-γ-IL-4+IL-10-IL-21- Non-Tfh cells
	CD3	CD8-CD4+	CXCR5-	IFN-γ-IL-4-IL-10+IL-21+			IFN-γ-IL-4-IL-10+IL-21+ Non-Tfh cells
	CD3	CD8-CD4+	CXCR5-	IFN-γ-IL-4-IL-10+IL-21-			IFN-γ-IL-4-IL-10+IL-21- Non-Tfh cells
	CD3	CD8-CD4+	CXCR5-	IFN-γ-IL-4-IL-10-IL-21+			IFN-γ-IL-4-IL-10-IL-21+ Non-Tfh cells
	CD3	CD8-CD4+	CXCR5-	IFN-γ-IL-4-IL-10-IL-21-			IFN-γ-IL-4-IL-10-IL-21- Non-Tfh cells
	CD3	CD8+CD4-	CXCR5+	IFN-γ+IL-4+IL-10+IL-21+			IFN-γ+IL-4+IL-10+IL-21+ Tfc cells
	CD3	CD8+CD4-	CXCR5+	IFN-γ+IL-4+IL-10+IL-21-			IFN-γ+IL-4+IL-10+IL-21- Tfc cells
	CD3	CD8+CD4-	CXCR5+	IFN-γ+IL-4+IL-10-IL-21+			IFN-γ+IL-4+IL-10-IL-21+ Tfc cells
	CD3	CD8+CD4-	CXCR5+	IFN-γ+IL-4+IL-10-IL-21-			IFN-γ+IL-4+IL-10-IL-21- Tfc cells
	CD3	CD8+CD4-	CXCR5+	IFN-γ+IL-4-IL-10+IL-21+			IFN-γ+IL-4-IL-10+IL-21+ Tfc cells
	CD3	CD8+CD4-	CXCR5+	IFN-γ+IL-4-IL-10+IL-21-			IFN-γ+IL-4-IL-10+IL-21- Tfc cells
	CD3	CD8+CD4-	CXCR5+	IFN-γ+IL-4-IL-10-IL-21+			IFN-γ+IL-4-IL-10-IL-21+ Tfc cells
	CD3	CD8+CD4-	CXCR5+	IFN-γ+IL-4-IL-10-IL-21-			IFN-γ+IL-4-IL-10-IL-21- Tfc cells
	CD3	CD8+CD4-	CXCR5+	IFN-γ-IL-4+IL-10+IL-21+			IFN-γ-IL-4+IL-10+IL-21+ Tfc cells
	CD3	CD8+CD4-	CXCR5+	IFN-γ-IL-4+IL-10+IL-21-			IFN-γ-IL-4+IL-10+IL-21- Tfc cells
	CD3	CD8+CD4-	CXCR5+	IFN-γ-IL-4+IL-10-IL-21+			IFN-γ-IL-4+IL-10-IL-21+ Tfc cells
	CD3	CD8+CD4-	CXCR5+	IFN-γ-IL-4+IL-10-IL-21-			IFN-γ-IL-4+IL-10-IL-21- Tfc cells
	CD3	CD8+CD4-	CXCR5+	IFN-γ-IL-4-IL-10+IL-21+			IFN-γ-IL-4-IL-10+IL-21+ Tfc cells
	CD3	CD8+CD4-	CXCR5+	IFN-γ-IL-4-IL-10+IL-21-			IFN-γ-IL-4-IL-10+IL-21- Tfc cells
	CD3	CD8+CD4-	CXCR5+	IFN-γ-IL-4-IL-10-IL-21+			IFN-γ-IL-4-IL-10-IL-21+ Tfc cells
	CD3	CD8+CD4-	CXCR5+	IFN-γ-IL-4-IL-10-IL-21-			IFN-γ-IL-4-IL-10-IL-21- Tfc cells
	CD3	CD8+CD4-	CXCR5-	IFN-γ+IL-4+IL-10+IL-21+			IFN-γ+IL-4+IL-10+IL-21+ Non-Tfc cells
	CD3	CD8+CD4-	CXCR5-	IFN-γ+IL-4+IL-10+IL-21-			IFN-γ+IL-4+IL-10+IL-21- Non-Tfc cells
	CD3	CD8+CD4-	CXCR5-	IFN-γ+IL-4+IL-10-IL-21+			IFN-γ+IL-4+IL-10-IL-21+ Non-Tfc cells
	CD3	CD8+CD4-	CXCR5-	IFN-γ+IL-4+IL-10-IL-21-			IFN-γ+IL-4+IL-10-IL-21- Non-Tfc cells
	CD3	CD8+CD4-	CXCR5-	IFN-γ+IL-4-IL-10+IL-21+			IFN-γ+IL-4-IL-10+IL-21+ Non-Tfc cells
	CD3	CD8+CD4-	CXCR5-	IFN-γ+IL-4-IL-10+IL-21-			IFN-γ+IL-4-IL-10+IL-21- Non-Tfc cells
	CD3	CD8+CD4-	CXCR5-	IFN-γ+IL-4-IL-10-IL-21+			IFN-γ+IL-4-IL-10-IL-21+ Non-Tfc cells
	CD3	CD8+CD4-	CXCR5-	IFN-γ+IL-4-IL-10-IL-21-			IFN-γ+IL-4-IL-10-IL-21- Non-Tfc cells
	CD3	CD8+CD4-	CXCR5-	IFN-γ-IL-4+IL-10+IL-21+			IFN-γ-IL-4+IL-10+IL-21+ Non-Tfc cells
	CD3	CD8+CD4-	CXCR5-	IFN-γ-IL-4+IL-10+IL-21-			IFN-γ-IL-4+IL-10+IL-21- Non-Tfc cells
	CD3	CD8+CD4-	CXCR5-	IFN-γ-IL-4+IL-10-IL-21+			IFN-γ-IL-4+IL-10-IL-21+ Non-Tfc cells
	CD3	CD8+CD4-	CXCR5-	IFN-γ-IL-4+IL-10-IL-21-			IFN-γ-IL-4+IL-10-IL-21- Non-Tfc cells
	CD3	CD8+CD4-	CXCR5-	IFN-γ-IL-4-IL-10+IL-21+			IFN-γ-IL-4-IL-10+IL-21+ Non-Tfc cells
	CD3	CD8+CD4-	CXCR5-	IFN-γ-IL-4-IL-10+IL-21-			IFN-γ-IL-4-IL-10+IL-21- Non-Tfc cells
	CD3	CD8+CD4-	CXCR5-	IFN-γ-IL-4-IL-10-IL-21+			IFN-γ-IL-4-IL-10-IL-21+ Non-Tfc cells
	CD3	CD8+CD4-	CXCR5-	IFN-γ-IL-4-IL-10-IL-21-			IFN-γ-IL-4-IL-10-IL-21- Non-Tfc cells
